# Supplementary material for: Septal Myectomy and Subvalvular Repair in Hypertrophic Cardiomyopathy, a Systematic Review and Pooled Analysis
Source: Rev Cardiovasc Med. 2023 Sep 22;24(9):268. doi: 10.31083/j.rcm2409268 (PMC11262436; doi:10.31083/j.rcm2409268)
Supplement: Supplementary file 1 [file 2153-8174-24-9-268-s1.zip]

Archive with 2 entries (2 files):
- 2153-8174-24-9-268-s1.docx
- 2153-8174-24-9-268-s2.docx
